# Supplementary material for: A Telerehabilitation Approach to Chronic Facial Paralysis in the COVID-19 Pandemic Scenario: What Role for Electromyography Assessment?
Source: J Pers Med. 2022 Mar 19;12(3):497. doi: 10.3390/jpm12030497 (PMC8949994; doi:10.3390/jpm12030497)
Supplement: Supplementary file 1 [file jpm-12-00497-s001.zip]

Archive with 1 entries (1 files):
- jpm-1621473-supplementary.mp4
